# Supplementary material for: Impact of the COVID-19 Pandemic on Influenza Vaccination Coverage of Healthcare Personnel in Alicante, Spain
Source: Vaccines (Basel). 2024 Apr 1;12(4):370. doi: 10.3390/vaccines12040370 (PMC11055171; doi:10.3390/vaccines12040370)
Supplement: Supplementary file 1 [file vaccines-12-00370-s001.zip]

Archive with 1 entries (1 files):
- vaccines-2921836-supplementary.pdf
